# Supplementary material for: Hematological and biochemical abnormalities associated with severe forms of COVID-19: A retrospective single-center study from Morocco
Source: PLoS One. 2021 Feb 4;16(2):e0246295. doi: 10.1371/journal.pone.0246295 (PMC7861397; doi:10.1371/journal.pone.0246295)
Supplement: S1 Data — (XLSX) [file pone.0246295.s001.xlsx]

## Sheet: BDD complète 
			J0																								J5
	Age	Sexe	Hb	VGM	CCMH	GB	PNN	PNE	Monocytes	Lymphocytes	Pq	TP	CRP	PCT	D-dimères	Na+	K+	urée	Créatinine	Férritinémie	ALAT	ASAT	CPK	LDH	Albumine	Troponine	Hb	VGM	CCMH	GB	PNN	PNE	Monocytes	Lymphocytes	Pq	TP	CRP	PCT	D-dimères	Na+	K+	urée	Créatinine	Férritinémie	ALAT	ASAT	CPK	LDH	Albumine
1	62	M	14.3	85.3	34.6	5410	4330	10	300	760	227000	0.89	181	0.29	2767	132	4.4	0.48	7.72	1145	39	56		376		0.006	12.9	84.2	35	8590	7530	10	470	560	286000	0.72	379	1.01	10000	135	4.6	0.43	9.66	2040	23	33		384
2	40	M	12.6	88.2	32.9	5590	4280	40	260	1010	466000	0.93	97.26	0.08	1092	135	4.6	0.19	8.07	2311	94	39		370		0.001	12	87.3	33.6	9470	6810	80	1080	1480	544000		175		1468					2441				374
3	71	M	8.1	93.8	35.5	2260	1280	30	210	7300	67000	55	8.3	0.05	269	135	4.1	0.56	13.31	514.4	10	22		180		1.98	7.9	88.7	35.4	1650	1290	0	140	220	47000	33	170.1	7.05	929.65	134	3.9	1.22	18.95	9172
4	70	F	9.9	87.2	31.7	7190	5310	140	690	1030	205000		66.1	0.07				0.87	19.57		23	20				0.009	8.8	87	31.4	8250	6460	100	760	900	238000	1	43.2	0.12	1334	134	4.9	1.13	22.64	88.9	33	52		409
5	50	M	14.9	97	34.7	8080	6840	10	380	820	320000		333	0.38	1859	130	4.4	0.3	9.47		60	83				0.005	10.6	94	31.5	18980	17750	20	660	490	238000	0.33	300	8.9	10000	138	5.1	0.88	26.35	4256	25	26		377
6	57	M	13.8	90.7	34.4	7570	6500	0	210	850	215000		110	0.35	666	137	3.8	0.31	12.36	1126	48	41		369		0.008	12.9	88	35.1	9310	7530	120	540	1110	340000	100				137	3.8	0.21	7.85	1270	34	32	46	340
7	54	M	15.4	81.7	33.5	8220	7130	0	550	530	257000	100	253	1.59		137	3.6	0.19	8.16		87	191				0.012	11.5	86.9	30.5	11220	10111	0	790		163000	58	287	1.13	10000	147	3.6	0.53	7.75	874	17	30		505
8	63	M	12.9	86.4	33.2	8400	6910	0	260	1210	322000		318	0.35		141	3.3	0.32	7.53							0,O14	9.8	96.7	32.1	16680	15469	0	330	810	105000					142	5.7	2.17	72.83
9	65	M	15.5	86.9	33.9	6590	4470	10	740	1350	179000		56.4	0.05		134	5	0.27	11.8	267.13	38	36		262		0.01	14.6	87.9	34	6790	5230	0	270	1280	177000		96.9	0.19	547	139	3	0.24	8.8	3772	216	231		850
10	84	F	12.1	89.1	33.5	6970	5440	0	260	1260	164000		104.3	0.46	828	138	3.3	0.2	7.15	571	19	49		407		0.009	11	88	32.6	8710	7830	10	370	500	180000		123.4	0.57		142	3.6	0.17	6.02	864.52				730
11	65	M	14.6	84	33.5	6910	5930	0	440	520	156000	78	84	0.09	500.04	135	3.8	0.19	11.82	286.78	12	24		275		0.005	12.7	84.3	33.3	10460	9770	0	400	280	165000		341.8	2.78		141	4.1	0.56	13.78	1289
12	77	M	11.8			7090	5950	0			130000		88.8	4.67	10000	130	4.9	2.82	55.31	930	74	258		527		0.002
13	64	M	14.4	92	33.7	10590	8620	140	1100	660	451000		173	0.11		137	4.1	0.17	8.01		82	111				0.011	12.6	101.2	30.1	17180	15340	90	1370	290	339000	70						0.46	10.68
14	68	M	18.2	87.8	33.4	8710	7260	30	690	710	367000	80	8.69	0.05		140	4.1	0.31	8.15							0.008	13.8	91.7	31.4	6230	5670	10	280	270	250000		42.3	0.05		140	3.9	0.42	5.24	73.15				159
15	76	M	11.6	86.3	32.4	3810	2910	10	270	590	149000		99.58	0.18	688.49	141	2.5	0.9	34.8	366.35	6	22		338		0.136														146	3.5								34.33
16	60	M	14.5	80.8	33.2	11140	9690	0	1000	430	380000		78.9	0.35	547.79	138	4.7			12238	723	615		1403		0.004	13.6	77.2	34.1	18700	16550	60	1030	970	452000		297.5	1.79		137	3.9	0.6	9.89	5710.17				637
17	82	F	10.7	86.5	32.2	7600	6130	40	600	720	179000		6.3		3824.65	131	5.4	1.03	56.37	419.8				276		0.026	8.5	85	33.3	11410	10060	20	600	710	238000		83.7	2.99		129	4.4	0.92	46.87	950.88				186
18	74	M	14.1	88.9	32.7	10190	8570	0	440	1170	269000		296.8	3.38	2128.95					2355.84				534		0.012	13.7	85.2	34	7190	5410	50	720	980	381000		236		2570.42			0.38	9.22	2555.66
19	63	M	13.7	81.9	35.2	5250	3940	0	510	800	165000		115					0.41	9.37							0.006	13.7	82.3	34.3	5810	4400	30	640	710	261000	0.87	124	0.13	585	135	3.6	0.2	7.65	407.5	12	17		222
20	73	M	14.3	87.3	34.7	8250	7100	140	470	530	163000		140.81	0.19		133	3.6	0.31	10.38		23	28				0.007	13.2	95.4	31.6	38700	33980	120	890	3600	393000		203	0.95		133	6.4	0.61	19.99		417	586
21	49	M	14.5	87.9	35.1	5530	2780	0	200	2520	236000		69.5	0.05	835.92	138	3.7	0.29	8.38	2267.17	51	90		568		0.014	15	86.4	35.2	5170	2620	90	550	1870	450000		100.1	0.05	2551.2	141	3.8			2482.97
22	46	M	13.6	86.4	32.5	4280	2700	30	520	1020	263000		36.4	0.05				0.24	8.61		24	22				0.003
23	70	F	13.3	77.9	33.7	6370	4630	0	310	1410	214000		102.5	0.05	1	137	3.3	0.27	7.28							0.005	12.6	85	32.4	6490	3170	160	480	1840	349000		66.65	0.05		140	3.4	0.33	6.68		21	26
24	53	M	15.6	90.8	35.1	5680	4170	20	440	1040	200000		21.3					0.29	11.07		19	21				0.003	14.5	88.8	35.9	5980	4720	20	510	720	266000					132	4.3	0.24	9.52	1287				437
25	44	F	12.9	85.3	32.7	8980	6310	0	640	2010	526000		10.33	0.05	618.56	140	3.9	0.24	7.33	21.39	20	25		246		0.003	12.5	85.3	32.2	9860	7310	50	690	1790	529000	100	7		328.64	140	4	0.16	8.29	42.39	81	146		237
26	79	M	14.1	91.7	34.5	11830	10720	0	340	750	220000		270.16	1.23		134	3.8	0.32	10.13							0.003	13.6	91.1	34.3	8660	7030	160	440	1010	418000		60.78	0.33		137	3.4
27	76	M	15.7	84.2	32.4	5690	4090	0	830	760	162000		21.8	0.05		142	4.6	0.29	9.72		32	34				0.006	16.1	83.2	32.5	6580	5280	20	730	510	230000		136.4			141	4.3	0.36	9.87		113	95
28	85	M	10.9	85.4	32.2	4540	3510	0	350	670	199000		261	1.3				0.62	15.46		46	96				0.017	10.7	84.3	32.6	5115	4310	10	460	370	276000			0.3		134	4.1	0.38	15.34	2373.13	51	61		422
29	59	M	14.9	86.9	34.5	4890	3350	0	550	980	156000		12	0.05	276.56	133	3.5	0.18	9.28	401.39	35	33		347		O,OO3	14.2	83.1	35.8	5000	4180	20	310	480	665000		87.1		461.83	133	3.3	0.17	9.09	609.29				327
30	74	F	14.3	89.3	35.8	6520	4220	140	760	1360	206000		124.17	0.17	2962.4			0.4	9.45	3983.75	35	51		322		0.003	12.6	91.3	35.3	4620	3290	60	480	750	259000		120	0.11		133	4.8	0.4	12.29		24	43
31	69	M	15.9	89.3	34.7	4960	3350	40	500	1050	314000		47.97	0.05				0.22	9.14							0.001	13.6	89.3	34.6	5660	3290	150	860	1310	382000	98	9.1			139	4.6	0.3	12.44		43	40
32	64	M	14.1	85.6	34	4050	2940	0	390	710	193000		21.58			135	3.9	0.27	10.79		18	28				0.005	13.3	83.7	34.1	3870	2620	0	740	500	235000		81.2			134	4.2	0.33	11.3		38	47
33	69	F	15.5	88	33.6	7660	6760	0	370	540	160000		71.75	0.05		137	5.6	0.39	7.91							0.006	14.1	86.1	33.9	6100	3820	320	730	1119	207000		88.47			141	3.6	0.3	6.31		30	25
34	61	M	10.7	71.6	35.1	17820	12190	40	1600		454000	0.8	230	0.17	3118	131	3.9	0.32	9.91	3136	50	34				0.003	11.2	72	34.6	22280	14570	90	1870	5680	627000		121.9
35	63	M	11.4	71.8	31.8	12570	10360	0	850	1320	326000	52	150.86	0.08		135	3.7	0.63	12.31		20	31				0.009	10.8	73.2	30.7	11500	8480	100	840	8050	537000	41	45.72	0.13	450.58	137	3.2	0.47	11.98	75.18	27	35		423
36	61	M											112.79	0.05				0.32	11.32		15	18				0.003	12.1	101.5	35.5	5480	2790	110	790	1720	326000		10.3			137	4.7	0.34	17.74		56	47
37	74	M	13.1	90.1	32.8	7200	5030	70	660		207000		33.81	0.05		142	4	0.27	7.09							0.004	13.2	89.5	32.9	8040	5600	130	680	1600	314000		11.6			141	4.1	0.31	8.09		37	25
38	85	M	14.2	97.1	32.9	6640	4160	30	1150	1290	256000		3.8	0.05	543	140	5.1	0.33	9.03	1004	60	39		251			12.2	93.6	33.2	7070	4550	160	1170	1180	128000		12.9		607.6	136	4.6			498.28	31	18		197
39	58	M	16.3	93.7	33.5	4390	2430	30	330	1580	222000		17.61	0.05				0.41	8.54							0.002	13.7	83.2	33.7	4690	2780	60	590	1230	225000		6.2			140	4.5	0.4	10.85		60	39
40	53	F	14.3	95.6	33.3	5540	2200	50	450	2820	226000		2.3			140	4.4	0.15	7.25		39	31				0.003	13.2	96	32.7	6140	2600	160	490	2860	216000		1.4	0.05	186.74	142	3.8	0.3	6.66	84	31	21		228
41	48	F	13.1	90.5	33.7	6000	3450	0	650	1890	201000		28.1	0.05	729.05	134	3.2	0.12	8.22	141	27	27		234		0.002	12.9	87.4	33.7	5080	3090	0	440	1530	207000		41
42	32	M	15.1	86	33.3	3890	2320	20	360	1117	169000		4.16	0.05		141	3.5	0.24	7.32		23	21				0.002
43	75	M	13.9	85.7	34.7	6310	4850	0	700	750	182000	88	125.9	0.05		134	3.9	0.37	12.47	436.17	33	30		164		0.012	15.4	85.1	34.7	7450	5440	50	630	1290	323000		17.4			140	4.7			560.73
44	62	F																								0.004
45	62	M	11.8	92.3	33.8	7340	5120	70	1240	870	373000		194.6	0.16	1322.41	136	4	0.32	13.47	645.71	128	70		270		0.016	12.4	95.2	33.1	7280	4950	0	820	1480	254000		52.3	0.09	1300.22	136	4			273.12				249
46	43	F	13.3	82	33	9790	6410	110	750	2490	261000		3.2	0.05	346	136	4.4	0.21	7.56	42	15	10				0.005
47	27	F	14.4	78	33	10580	7770	20	570	2250	305000		3.6	0.05	321	138	3.7	0.13	7.58	7.06	33	56	37	182			12.8	78	33	7750	4010	70	870	2770	304000		2	0.05	1710	140	4.5	0.12	6.58	3.42	33	37
48	46	M	15.9	79	33	5320	4030	0	410	870	150000		29.8	0.1	536	136	3.7	0.18	8.57	748	28	30		235		0.005	14	81	32	4660	3240	110	400	890	335000		27		413	139	3.7	0.18	8.27	1021				259
49	11	F	14.4	82	35	5880	3520	140	240	1980	215000		0.9	0.05	787	141	3.9	0.26	6.38	64	18	14		177			13.6	84	34	4500	2420	160	320	1580	215000		1		106	139	4.1			6				159
50	9	F	13.7	80.8	34.6	8140	5050	350	490	2240	241000		1.4	0.05	283	139	3.8	0.33	6.57	52	29	21		275		0.003	14.3	82.4	34	4790	220	490	360	1700	247000		0.8		232	138	4	0.2	6.65	74				278
51	28	F	11.8	84	33	7620	5620	80	350	1590	207000		2	0.05		139	2.9	0.08	5.38		15	6				0.003
52	54	M	15.8	82.6	35	7310	5670	0	630	1000	122000	99	101	0.07		137	3.6	0.29	8.39	475	15	9		235		0.004	14.7	81.8	35.2	5880	3860	180	710	1100	211000		18.3	0.05
53	55	F	14.1	86.6	33.5	5100	2630	20	540	1890	240000		31.17	0.05	742.84	137	4	0.17	7.07	130	15	19		228													75.3		1045						17	23
54	36	F	13.3	86.4	34.2	6040	3330	30	590	2080	208000	99	1.8	0.05		138	3.7	0.19	6.08	13.03	12	15		182		0.001	14.4	86.2	34.4	5660	2480	110	450	2610	245000		0.3		106	139	4	0.12	6.33	28				131
55	35	F	13	82	33	6860	4130	40		2330	296000		24	0.05	419	140	3.6	0.16	6.93	85	13	12		159		0.001	12	82	33	7000	4280	140	270	2260	302000		18		261	138	3.5	0.19	7.25	87				184
56	36	F	13.5	68	31	3780	1860	0	340	1570	295000		13		425	140	3.2	0.12	7.94	72				173		0.001	12	68	32	3840	2200	50	270	1310	278000		5.3	0.05	341	138	4.2	0.16	7.22	93	20	19		368
57	73	M	15	88	33	2460	1480	0	390	590	140000		47			136	4.2	0.43	9.88								13.2	84.2	35	3029	1820	10	450	750	143000		118	0.05				0.48	8.48		15	43
58	58	M	15.1	82	36	7030	4910	30	580	1480	226000		17.4	0.05	388	142	4.1	0.35	7.54	231	77	34		299		0.002	13.7	87.2	34	5170	2590	50	500	2000	226000		1.1		210	140	4.9	0.27	7.13	184				256
59	47	F	14.4	77.6	33.3	4110	1550	0	450	2100	297000		2.1	0.05	437	143	3.7	0.19	8.46	33	17	18		233		0.001	13.9	80	32	4200	2070	50	400	1660	287000		3.5		330	141	3.5	0.22	7.24	28				200
60	29	F	12	88	33	2770	1450	10	340	960	141000		3.9		196	136	3.8	0.19	8.21	24				180			12.8	86	33.4	2080	1310	90	210	660	143000		2.6	0.05	183	138	4	0.24	7.05	30	18	23		213
61	49	F	11.4	60.4	32	4520	2170	50	270	2020	333000		31	0.05	461	136	4.1	0.24	7.73	147	21	21		268		0.003	11.4	59.3	31	6020	3290	100	370	2180	438000		4.4	0.05	403	137	4.7	0.34	8.41	150	31	26		379
62	44	F	12.1	86.2	34.6	5870	2670	120	450	2610	298000		2.2	0.05	2637	142	3.9	0.18	7.03	40	60	34		222		0.001
63	58	M	15.6	85	35	5490	3840	110	540	910	264000		36		832	141	3.5	0.32	9.84	463.95				237		0.001	15.1	88	34	4700	3060	60	430	1130	313000		5.5		572	142	4.3	0.2	10.3	459				265
64	23	M	12.2	63	32	7260	4770	40	300	2140	328000		0.6	0.05	180	139	3.5	0.32	8.5	108	29	24		162			12.6	63	32	5881	3460	90	350	1890	366000		0.8	0.05	64	140	4	0.3	8.7	156	17	19		185
65	25	M	15	84	34	8630	5650	20	450	2570	309000		0.4	0.05	139	142	4.6	0.2	8.5	130	12	18		140		0.001	14.4	85	34	6000	3820	90	300	1770	223000		0.4		62	135	3.4	0.2	8.9	104				146
66	19	M	16.3	86	34	5590	3560	20	400	1570	293000		0.5	0.05	208	143	4.7	0.2	8.3	133	42	55		142		0	14.8	85	34	4490	2540	30	410	1480	270000	80	0.2		62	137	3.7	0.2	9.8	118	20	17
67	26	M	14.3	83	32	6810	3870	50	390	2500	233000		7.7			140	3.6	0.19	7.02	71				184
68	14	M	15.9	81	34	7440	2830	660	590	3300	277000		0.45	0.05		142	4	0.25	7.17		12	18
69	33	F	14.5	85.5	33.1	5040	2970	80	350	1610	272000		0.50	<0.05	288.60	138	4	0.19	6.83	28.34	19	24	52	144		0.01	13.9	86.2	33.5	7420	3710	280	580	2800	275000		0.50	0.05	186.67	139	4.1	0.27	7	36.12	22	24		185
70	53	F	12.3	95.4	34.7	5270	4020	0	300	940	179000		13.92			142	3.9	0.10	5.38	156.73				177
71	36	M	15.2	94.7	34.2	11370	6400	240	1020	3660	142000		0.21	<0.05	139	4.2	0.28	7.67	37.29	12	14
72	48	F	13.3	83.3	31.1	11130	8690	40	700	1650	378000		84.26			139	4.1	0.19	7.65	102.64				227
73	72	F	13.0	91.4	33.0	4560	2210	50	750	1540	200000		20.34	<0.05				0.22	7.56		7	22
74	73	F	11.6	91.2	32.9	4910	2280	10	760	1830	179000		7	<0.05	452.41	139	4.2	0.53	7.96	91.54	27	23		236			12.2	88.6	33.4	4760	2.630	60	470	1570	200		2.90	0.05	281.10	136	4.7	0.58	10.10	185.93	34	28		319
75	52	M	14.0	87	34.7	15220	12570	50	680	1890	334000		272.93	0.15	1082.10	136	4.8	0.19	7.12	1031.60	36	33		322
76	27	M	16.6	82.3	34.6	6600	3850	80	420	2250	201000		5.60	<0.05	1144.98	139	4	0.35	11.16	147.16	33	28		225		0.002	15.4	84.9	34.2	5270	2430	200	230	2400	223	100	4.50		558.64	139	4	0.17	9.77	151.22	29	22
77	31	F	13.5	87.1	34	5650	3320	10	410	1880	224000		0.70	<0.05	316.86	140	3.4	0.19	6.82	15.22	13	17	49	180		0.001	13.9	86.6	33.7	5070	2960	20	330	1740	227000		0.70	0.05	219.86	139	3.3	0.2	6.98	16.76	14	15		177
78	52	F	13.3	86.4	33.8	7210	4420	100	720	1940	365000		1.22	<0.05		136	4.2	0.51	8.63		10	17
79	21	F	12	86.9	32.8	5330	3650	90	400	1160	204000		<0.2	<0.05	325.70	139	4	0.19	6.07	5.40	11	16		160			12.1	83.8	33.9	5680	4070	60	330	1210	187000		0.20	0.05	291.59	140	4.6	0.17	6.71	11.70	12	15		158
80	41	M	16.1	85.9	34.4	4170	2550	20	290	1300	143000		61.86	<0.05		137	4.2	0.19	8.83
81	49	F	12.8	87.8	34.4	3100	1640	0	390	1060	187000		1.60			138	7.4	0.28	8.21	45.39				148
82	63	M	14.6	82.9	34.2	8840	5470	80	1060	2180	199000		5.67	<0.05				0.62	13.27		24	20
83	55	M												<0.05	1312.45	136	3.5	0.29	7.56	763.87	54	51		476		0.005	14.3	93.5	33.3	4850	1440	40	500	2840	458000		5.50		1206.41	138	4.4	0.27	9.14	418.62				2
84	36	F	13.1	87.4	34.8	4630	3350	50	310	910	256000		1	<0.05	244.78	141	3.6	0.21	6.74		14	19		156		0.001	13.1	84.1	35.3	4230	2910	30	330	940	240000		0.60		226.10	138	3.6	0.19	6.70	92.31				143
85	35	F	15.5	90.7	34.8	7270	5230	50	430	1530	222000		3.30	<0.05		143	3.5	0.19	6.97	120.64	27	19		149			14.3	89	34.6	3530	1270	60	250	1920	230000		1.40		160.74	140	3.7	0.26	7.02	135.05
86	30	F	13.6	90.5	33.3	10910	3770	30	740	6240	181000	88	94.40	<0.05	2348.19	138	3.9	0.11	6.75	151.25	61	31		382			12.9	89.3	33.2	7190	2280	130	720	3990	191000	100	64.80	0.05	1798.10	137	3.6	0.10	6.98	218.76	63	55		299
87	25	F	11.9	80.1	34.3	4230	1480	20	230	2470	242000		0.40	<0.05	302.03	139	3.5	0.17	6.75	17.07	15	17	65	219		0.001	11.7	84.3	33.5	5590	1700	70	420	3370	282000		<0.2	0.05	117	141	3.7	0.17	6.83	19.33	30	28		210
88	26	M	15.6	84.9	34.2	7070	4890	10	730	1390	329000		1.30	<0.05	72.32	139	4
89	26	F	12.6	88	35.1	3670	1790	20	1410	430	214000		1.2		544.95	136	3.4	0.19	6.36	174.5	11	19		157		0	11.6	84.6	35.2	5250	3250	10	450	1530	240000	67	<0,2		522.96			0.17	6.1	192.12	9	16		233
90	66	H	17.1	88.9	34.8	3520	2000	0	520	990	165000		6.76	<0,05	630.36	137	4	0.31	12.54	178.4	35	36		270		0.012
91	81	F	13.1	85.1	33.2	3600	2050	20	460	1060	210000		9.87	<0,05		132	3.8	0.21	7.14	164.89	15	26																		123	4.9	0.51	17.78
92	36	F	13.3	78.2	33.7	4400	2960	40	270	1110	222000		2.6		253.82	137	4.5	0.17	6.79	36.16				184			12.9	80.7	33.2	5920	3420	130	430	1900	281000		0.9	0.05	328.64			0.2	6.42	34.97	20	18		183
93	21	F	12.4	89.2	32.6	6990	4500	30	990	1450	280000		1.2	<0,05	415.49	136	3.5	0.12	7.89	66.72	9	19		158		0.002	11.6	87.8	33	5620	3530	140	460	1480	309000	88	0.6		129.03	136	3.6	0.12	7.82	35.93	9	16
94	41	F	12.8	86.3	33.9	5050	2590	60	390	1980	267000		5.28	<0,05		141	3.8	0.28	7.62		20	20					13.5	96.6	33.1	10760	7800	40	850	2010	318000		4.67			144	3.8	0.21	9.76		20	22
95	8	H	12.8	80.6	33.8	5760	3090	150	360	2140	269000		3.4	<0,05	319.23	140	4	0.31	5.21	57.3	18	27		226		0.001	13.8	79.8	33.8	5960	2490	260	470	4700	358000		0.4		66.59	136	3.9	0.29	5.46	46.37				176
96	40	H	15.6	84.3	34.1	7040	6050	0	420	560	149000		24.1	<0,05	213.41	141	3.9	0.35	9.08	260.31	16	21		291		0.002
97	5	F	12.9	79.2	33.9	6610	3440	350	440	2340	254000		0.6	<0,05	500	140	3.9	0.37	5.47	31.97	17	30		242			14.3	75.8	34.6	7070	2930	260	540	3300	296000		0.8		5567.94	139	4.5	0.36	5.43	52.59	17	37		375
98	47	F	13.5	87.6	33.5	6580	3780	150	490	2090	293000		0.7	<0,05	803.57	142	4	0.22	6.98	22.37	19	21		296
99	59	M	14.6	77.5	34.8	5600	3820	10	490	1250	187000		28.71	<0,05	302.69	138	5.3	0.24	7.99	239.27				205
100	29	M	15.1	85.4	35.3	7930	4200	110	550	3030	301000		0.35			140	4.1	0.22	9.12	131.84
101	40	M	16	87.9	35.1	4910	2410	300	800	1350	232000		0.9		101.3	138	4.3	0.25	9.58	124.64				146			16.2	88.7	34.4	5100	2670	310	760	1320	229000		1.1	0.05	134.11	137	4.7	0.28	9.74	120.72	38	23
102	42	M	14	80.9	32.5	10550	8460	10	510	1540	230000		11.28	0.05		136	4.2				20	17															10.5			136	4.2	0.22	8.09
103	21	F	14.1	88.1	33.9	5700	3320	10	650	1690	299000		2.4		270.54	141	4.1	0.18	6.9	63.26				233			13.9	89.1	33.5	4930	1890	90	420	2510	224000		1.6	0.05	500	140	3.5	0.17	6.88	65.22	20	20		212
104	9	F	13.1	81.5	33.9	7860	1740	2460	490	3110	264000		0.6	0.05	312.8	138	4.3	0.29	6.58	50.22	14	20	78	194			13.2	81.8	33.4	8330	2440	2160	360	3320	312000		0.3		216.74	137	4.1	0.21	6.59	64.28				181
105	55	M	15.1	82.7	36.7	4710	2710	0	390	1590	130000		60.4	0.12	955.57	139	3.4	0.25	9.01	1424.52	17	24		267		0.013	13.9	85.7	34.8	4980	3000	80	440	1420	324000		18.4		474.21	140	3.7	0.18	7.74	1199.6				382
106	5	M	13.5	77.2	33.5	5930	1080	710	550	3540	210000		2.7	0.05	322.76	142	6	0.27	5.47	16.07	13	29		286													0.8			138	4.6	0.32	5.25	157.82				419
107	12	F	13.9	85	33.6	4230	2140	190	400	1470	191000		0.2	0.05	351.74	140	4.2	0.21	6.44	45.92	15	22	46	189			13.7	84.3	33.5	4420	2850	110	320	1120	198000		0.2		137.48	136	3.8	0.22	6.41	61.65				151
108	35	M	14.1	89.3	34.3	6710	4190	10	410	2090	275000		1.08	0.05		143	4.2	0.29	7.32		23	21
109	24	F	13.1	87.7	32.8	6560	4680	20	530	1310	239000		4.1	0.05	412.43	139	4.2	0.16	6.85	60.37	10	11	36	133			12.4	88.7	33.1	6790	4150	130	320	2170	211000		5.6		276.58	139	4.2	0.16	6.49	60.36	11	12		126
110	56	M	14.5	86.3	34.4	9480					153000		57.3	0.05	648	134	3.6	0.32	10.04	909.27	12	17		279		0.003	14.2	87.7	33.7	6460	3860	100	600	1870	488000		16.9	0.05	736.03	138	3.9	0.32	9.01	999.56	12	15		239
111	33	F	13.1	90.6	33.9	7350	4030	190	500	2570	335000		3.1	0.05	229.17	140	4.2	0.22	6.96	43.87	23	20		220		0.001	13.9	88	35.1	6540	3280	230	510	2480	306000				393.87	138	3.9	0.34	6.93	38.15				187
112	64	F	14.9	89.5	34.9	6300	4240	20	340	1670	200000		3.4	0.05	392.44	138	3.5	0.27	7.67	181.94	22	20		216		0.003	14.6	90.2	34.4	7770	3160	50	350	1980	341000		1.3		235.39	138	3.4	0.32	7.85	144.34				193
113	57	M	13.3	86.3	33.6	11480	7530	30	1690	2140	418000		249.3	0.16	1824.07	132	4.8	0.38	9.8	4008.09	112	79		333		0.002	13.8	86.5	33.7	12840	8000	100	1390	3260	628000		51		696.19	139	3.9	0.45	9.69	2596.04	116	101		327
114	28	F	12.1	78.8	32.8	6540	3130	50	580	2750	314000		3.8	0.05	466.03	140	3.9	0.18	6.44	11.33	15	18		45		0.002	11.7	80.4	32.8	5520	3400	70	390	1630	313000		9.11		418.11	139	3.8	0.15	6.46	29.62				170
115	75	F	11.2	80.8	32	2120	830	90	290	900	231000		2.8	0.05	656.09	135	4.5	0.24	8.37	92.41	11	13		164		0.003	11.3	78.7	32.3	1870	710	130	280	730	206000		1	0.05	10000	139	4.2	0.31	8.89	120.78	10	11		148
116	80	F	12.4	89.8	33.6	4440	2200	190	470	1550	260000		5.6	0.05	870.04	144	5	0.27	8.26	210.95	18	19		210			11.7	91.1	35.5	4410	2220	180	480	1480	242000		1.5		489.74	138	3.8	0.36	8.32	203.91				223
117	36	F	12.8	78.2	33	7770	5050	90	440	2150	300000		1.5	0.05	450.6	142	4	0.2	6.31	69.77	17	14	49	214		0.001	12.7	78.1	33.6	8690	4800	90	820	2960	334000		0.5	0.05	216.74	141	3.6	0.23	6.79	47.63	33	26		194
118	34	F	13.5	84.9	34.3	6800	4620	10	380	1770	247000		0.6	0.05				0.2	7.89		10	17
119	36	M	16.6	82.3	35	10270	8650	30	360	1190	274000		2.4	0.05	221.42	139	3.8	0.17	8.66	268.61	33	18		232			16	84.1	34.7	5530	3890	120	310	1118	228000		1.9		130	140	3.6	0.23	8.85	267.83				189
120	66	F	13.9	87.4	34.1	3030	1110	10	290	1610	147000	100	32.93	0.05	556	140	3.9	0.22	7.5	348.01	26	25		216		0.001														138	3
121	26	F	13.3	83.7	34	4190	890	40	310	2920	225000		2.7	0.05	131.22	137	4.2	0.25	7.13	40.02	14	17		183			13.5	86	33.3	5740	2490	220	350	2640	263000	89	0.3		60.5	137	4.3	0.22	7.53	14.38	34	21		135
122	21	F	13.7	85.5	33.1	4180	1470	20	390	2280	205000		0.6	0.05	407.27	141	4	0.15	7.36	16.31	14	17		189			12.8	86.7	33.8	6040	2620	80	480	2820	253000	100	0.7		296.07	138	4.2	0.2	7.62	20.34	51	33		148
123	61	F	12.4	85	33.2	4730	3550	0	340	840	222000		120	0.05	1890	137	3.5	0.18	6.81	160.44	21	35		259		0.005	12.7	87	32.1	4990	2860	50	490	1580	657000		11.2		901.13	140	3.8	0.23		89.71				237
124	21	F	12.7	92.7	34.7	2370	900	0	440	1020	157000		2.79	0.05				0.2	6.83		12	17
125	15	M	14	85.7	34.8	6360	3460	110	380	2370	369000		0.2			140	4.5	0.21	6.72	43.70				167
126	12	F	14.4	82.6	33.3	7430	3870	50	600	2880	308000		0.20					0.22	5.53
127	63	M	13.4	87.2	34.4	4.81	2.82	10	280	1680	154000	100	114.34	0.05	2176.89	132	3.9	0.30	6.92	618.93	11	20		231		0.006	12.6	83.9	35	4060	2050	60	330	1610	230000		40.10			134	4	0.22	8.36	511.49				209
128	63	M	14.6	83.7	33.5	6560	5120	60	500	850	373000		41.20	0.05	987.72	136	4.8	0.25	7.72	501	42	30		414		0.004	14.7	84.1	32.7	7110	4840	40	640	1560	491000		7		330	136	4.3	0.22	8.27	432.33				280
129	11	F	14.9	87.4	34	7340	4060	60	710	2470	460000		0.60	0.05	367.17	138	3.9	0.14	5.75	43.58	28	26		277			13.6	87.9	33.4	55440	2730	60	670	2050	319000	93	1.20		235.39	136	3.6	0.14	5.55	42.50	21	21
130	79	M	14	92.7	33.6	4240	1860	10	620	1730	242000	92	16.70	0.05	897.27	139	4.2	0.31	7.45	178.71	14	23				0,OO4
131	13	M	13.5	86.7	33.8	5110	2280	60	580	2150	276000	0.97	1	0.05	218.46	140	3.9	0.18	6.79	47.68	19	20		230			13.8	87.4	33.7	5000	2330	60	550	2040	312000		1.6		170	139	4	0.28	6.81	61.09				199
132	73	F	12.3	90.6	34.6	4880	3680	0	480	710	172000		54.02	0.05				0.29	9.83		29	40					11.8	91.4	34.5	5600	4280	10	620	660	275000		99.6			134	4.1	0.26	9.89
133	42	F	12.2	86.5	31.7	5210	2910	60	560	1660	200000		8.8	0.05	354	139	3.9	0.22	7.17	25.01	12	17		245			13.1	84.1	32.5	6180	4620	20	240	1280	227000		3.2	0.05	246.17	139	3.8	0.17	6.19	18	13	20		320
134	19	F	9.7	64.2	29.9	6100	2830	30	330	2880	202000		0.39	0.05		139	3.9	0.19	5.97		8	16		144			9.3	65.4	29.2	5630	2470	140	520	2460	199000		0.55			139	3.7	0.2	7.15	1				135
135	59	M	15.2	89.2	34.5	7150	3690	60	520	2850	271000		1.38	0.05		141	4.4	0.37	9.51		31	19		144
136	59	F	14.2	86.7	33.9	1150	5230	60	700	2120	187000		5.82			143	3.6	0.36	9.54	107.29				164
137	40	M	15.2	92.2	33	5220	2260	110	420	2410	176000		0.8	0.05	206.74	142	4.4	0.28	9.33	40.11	15	20		215
138	41	M	14.6	81.1	34	7020	4860	20	460	1620	246000		2.5	0.05	302.55	140	4.1	0.22	8.31	150.21	50	31		198
139	57	F	13.7	85.9	33	6550	4870	30	370	1260	271000		14.2	0.05	3661.81	142	3.7	0.16	7.12	182.77	22	24		298		0.003
140	53	F	13.1	86.9	34	3730	1780	10	290	1640	136000	1	21	0.05	664.87	143	3.3	0.14	6.83	171.76	19	24		208		0.004	12.7	86.7	33.6	4970	2430	90	470	1960	199000		41.5
141	55	F	13.6	84.6	33.1	5410	2450	100	680	2140	270000	0.97	3.5	0.05	281.18	140	3.9	0.32	7.8	67.93	28	17				0.001	12.9	85.5	33.1	6180	3060	110	750	2230	247000		8.9		168.91	138	3.4	0.21	7.26	92.07				177
142	48	M	16.1	88.7	34.9	8840	6880	0	730	1210	194000		5.8	0.05	876.88	139	4	0.18	8.86	241.59	35	30		283			14.9	96.1	35.1	9820	6460	100	1050	2190	350000				1276.19	138	3.9	0.24	9.51	656.93				309
143	48	M	14.8	87	34.1	4110	2520	40	360	1118	147000		1.7	0.05		141	3.8	0.24	9.74		33	26
144	23	M	15.2	83.5	35.3	7340	4680	170	490	1990	312000		11.7		1040.48					264.97	29	25		264		0.004	13.9	86.7	33.9	5570	2820	120	650	1950	320000		7.1	0.05	247.7	135	3.9	0.29	7.43	352.61	87	71		322
145	18	M	16.1	88.7	34.9	8840	6880	0	730	1210	194000		5.8	0.05	876.88	139	4	0.18	8.86	241.59	35	30		283			14.9	87.1	35.1	9820	6460	100	1050	2190	350000				1276	138	3.9	0.24	9.51	656				309
146	53	M	15.3	87	34.2	7170	5050	20	420	1650	227000		3.5	0.05	633.25	138	4.3	0.3	11.24	225.3	23	19		166		0.003
[truncated: 111 more columns]
